# Supplementary material for: Patient-Level DNA Damage Repair Pathway Profiles and Anti-Tumor Immunity for Gastric Cancer
Source: Front Immunol. 2022 Jan 10;12:806324. doi: 10.3389/fimmu.2021.806324 (PMC8785952; doi:10.3389/fimmu.2021.806324)
Supplement: Supplementary Table 2 — A total of 490 genes annotated as DDR process-related factors and acquired from published resources. [file Table_2.xlsx]

## Sheet: 1.BER
BER
ALKBH1
ALKBH2
ALKBH3
APEX1
APEX2
APLF
APTX
DUT
FEN1
GADD45A
GADD45G
HMCES
HMGB1
HMGB2
HUS1
LIG1
LIG3
MBD4
MGMT
MPG
MUTYH
NEIL1
NEIL2
NEIL3
NTHL1
NUDT1
OGG1
PARG
PARP1
PARP2
PARP3
PARP4
PARPBP
PCNA
PNKP
POLB
POLD1
POLD2
POLD3
POLD4
POLE
POLE2
POLE3
POLE4
POLG
POLH
POLK
POLL
RFC1
RFC2
RFC3
RFC4
RFC5
SMUG1
TDG
TDP1
UNG
WRN
XRCC1
ACD
ADPRS
DNA2
ERCC5
ERCC6
FAM168A
H2AB1
H2AC14
H2AC18
H2AC19
H2AC20
H2AC4
H2AC6
H2AC7
H2AC8
H2AJ
H2AX
H2AZ1
H2AZ2
H2BC1
H2BC10
H2BC11
H2BC12
H2BC13
H2BC14
H2BC15
H2BC17
H2BC21
H2BC3
H2BC4
H2BC5
H2BC6
H2BC7
H2BC8
H2BC9
H2BS1
H2BU1
H3-4
H4-16
H4C1
H4C11
H4C12
H4C13
H4C14
H4C15
H4C2
H4C3
H4C4
H4C5
H4C6
H4C8
H4C9
HMGA1
HMGA2
HUWE1
POLQ
POT1
PRMT6
RPA1
RPA2
RPA3
RPS3
TERF1
TERF2
TERF2IP
TINF2
USP47
XPA

## Sheet: 2.NER
NER
CCNH
CDK7
CETN2
CUL3
CUL4A
CUL5
DDB1
DDB2
ELOA
ELOB
ELOC
ERCC1
ERCC2
ERCC3
ERCC4
ERCC5
ERCC6
ERCC8
GTF2E2
GTF2H1
GTF2H2
GTF2H3
GTF2H4
GTF2H5
LIG1
MMS19
MNAT1
PCNA
POLD1
POLD2
POLD3
POLD4
POLE
POLE2
POLE3
POLE4
POLR2A
POLR2B
POLR2C
POLR2D
POLR2E
POLR2F
POLR2G
POLR2H
POLR2I
POLR2J
POLR2K
POLR2L
RAD23A
RAD23B
RBX1
RFC1
RFC2
RFC3
RFC4
RFC5
RPA1
RPA2
RPA3
RPA4
TCEA1
UVSSA
XAB2
XPA
XPC
ACTB
ACTL6A
ACTR5
ACTR8
AQR
ATXN3
BIVM-ERCC5
BRCA2
BRIP1
CETN1
CHD1L
COMMD1
COPS2
COPS3
COPS4
COPS5
COPS6
COPS7A
COPS7B
COPS8
CUL4B
ELL
EP300
FAN1
FANCC
GPS1
GTF2H2C
HMGB1
HMGN1
HUS1
HUS1B
INO80
INO80B
INO80C
INO80D
INO80E
ISY1
KAT7
LIG3
LIG4
MCRS1
NFRKB
NTHL1
OGG1
PARP1
PARP2
PIAS1
PIAS3
PNKP
POLK
POLL
PPIE
PRPF19
RAD52
RNF111
RPS27A
RUVBL1
SIRT1
SLC30A9
SLX4
SUMO1
SUMO2
SUMO3
TFPT
TP53
UBA52
UBB
UBC
UBE2I
UBE2N
UBE2V2
USP45
USP7
XRCC1
YY1
ZNF830

## Sheet: 3.MMR
MMR
EXO1
HFM1
HMGB1
LIG1
MLH1
MLH3
MSH2
MSH3
MSH4
MSH5
MSH6
PCNA
PMS1
PMS2
PMS2P3
POLD1
POLD2
POLD3
POLD4
POLE
RFC1
RFC2
RFC3
RFC4
RFC5
RPA1
RPA2
RPA3
RPA4
ABL1
AXIN2
ERCC1
HDAC10
MCM9
MUTYH
POLE2
POLE3
POLE4
PRKCG
RNASEH2A
SETD2
SSBP1
TDG
TP73
TREX1
XPC

## Sheet: 4.DR
DR
ASCC3
ALKBH2
ALKBH3
MGMT
ALKBH5
ASCC1
ASCC2
FTO

## Sheet: 5.FA
FA
ABRAXAS1
BABAM2
BARD1
BHLHE40
BLM
BRCA1
BRCA2
BRIP1
CENPS
DNA2
ERCC1
ERCC4
FAAP100
FAAP20
FAAP24
FAN1
FANCA
FANCB
FANCC
FANCD2
FANCE
FANCF
FANCG
FANCI
FANCL
FANCM
HELQ
HES1
KAT5
MAD2L2
PALB2
RAD51
RAD51C
RMI1
RMI2
SLX1A
SLX4
TELO2
TOP3A
TOP3B
UBE2T
USP1
WDR48
XRCC2
ATR
ATRIP
CENPX
DCLRE1A
DCLRE1B
EME1
EME2
MLH1
MUS81
PMS2
POLH
POLI
POLK
POLN
REV1
REV3L
RPA1
RPA2
RPA3
RPA4
RPS27A
SLX1B
UBA52
UBB
UBC

## Sheet: 6.HR
HR
ABRAXAS1
BARD1
BLM
BRCA1
BRCA2
BRIP1
DMC1
DNA2
EID3
EME1
EME2
ERCC1
EXO1
FANCM
FEN1
GEN1
H2AX
HELQ
HFM1
INO80
KAT5
LIG1
MRE11
MUS81
NBN
NFATC2IP
NSMCE1
NSMCE2
NSMCE3
NSMCE4A
PALB2
PARG
PARP1
PARP2
PARPBP
PAXIP1
PCNA
PDS5B
POLD1
POLD2
POLD3
POLD4
POLH
POLQ
PPP4C
PPP4R1
PPP4R2
PPP4R4
RAD50
RAD51
RAD51B
RAD51C
RAD51D
RAD52
RAD54B
RAD54L
RBBP8
RDM1
RECQL
RECQL4
RECQL5
RFC1
RFC2
RFC3
RFC4
RFC5
RMI1
RMI2
RPA1
RPA2
RPA3
RPA4
RTEL1
SEM1
SHLD1
SHLD2
SHLD3
SLX1A
SLX1B
SLX4
SMARCAD1
SMC5
SMC6
SPIDR
SPO11
SWI5
SWSAP1
TOP3A
TOP3B
TP53BP1
UIMC1
WRN
XRCC2
XRCC3
ZSWIM7
ABL1
ACTR2
AP5S1
AP5Z1
ARID2
ATM
ATR
ATRIP
AUNIP
BABAM1
BABAM2
BRCC3
CCNA1
CCNA2
CDC45
CDC7
CDK2
CGAS
CHEK1
CLSPN
ERCC4
ERCC5
ERCC6
EXD2
FAN1
FANCB
FBH1
FIGNL1
FUS
GINS2
GINS4
H2BC1
H2BC10
H2BC11
H2BC12
H2BC13
H2BC14
H2BC15
H2BC17
H2BC21
H2BC3
H2BC4
H2BC5
H2BC6
H2BC7
H2BC8
H2BC9
H2BS1
H2BU1
H3-4
H4-16
H4C1
H4C11
H4C12
H4C13
H4C14
H4C15
H4C2
H4C3
H4C4
H4C5
H4C6
H4C8
H4C9
HELB
HERC2
HUS1
HUS1B
KASH5
KDM1A
KDM4D
KLHL15
LIG3
MAD2L2
MAGEF1
MCM2
MCM3
MCM4
MCM5
MCM6
MCM7
MCM8
MCM9
MCMDC2
MDC1
MEIOB
MMS19
MMS22L
MORF4L1
MRNIP
NABP1
NABP2
NIPBL
NSD2
NUCKS1
OOEP
PIAS4
POLE
POLE2
POLE3
POLE4
POLK
POLL
POLN
PSMD14
RAD1
RAD17
RAD21
RAD21L1
RAD51AP1
RAD51AP2
RAD9A
RAD9B
RADX
REC8
REV3L
RFWD3
RHNO1
RIF1
RNF138
RNF168
RNF4
RNF8
RPS27A
RTEL1-TNFRSF6B
SAMHD1
SETD2
SFPQ
SFR1
SIRT6
SMCHD1
SSBP1
SUMO1
SUMO2
SYCP3
TERF2IP
TEX15
TIMELESS
TIPIN
TONSL
TOPBP1
UBA52
UBB
UBC
UBE2I
UBE2N
UBE2V2
UBQLN4
USP51
WAS
WDR48
WRAP53
XRCC1
YY1
ZFYVE26
ZNF365

## Sheet: 7.NHEJ
NHEJ
ABRAXAS1
APLF
APTX
ATM
DCLRE1C
DNTT
LIG4
MDC1
MRE11
NBN
NHEJ1
NABP2
PARG
PARP1
PARP3
PNKP
POLB
POLL
POLM
PRKDC
RAD50
RIF1
RNF168
RNF8
TP53BP1
UBE2A
UBE2B
UBE2I
UBE2V2
XRCC2
XRCC4
XRCC5
XRCC6
ATP23
AUNIP
BABAM1
BABAM2
BARD1
BRCA1
BRCC3
CYREN
DCLRE1A
DCLRE1B
DEK
DTX3L
ERCC1
ERCC4
ERCC6
ERCC8
FEN1
H2AX
H2BC1
H2BC10
H2BC11
H2BC12
H2BC13
H2BC14
H2BC15
H2BC17
H2BC21
H2BC3
H2BC4
H2BC5
H2BC6
H2BC7
H2BC8
H2BC9
H2BS1
H2BU1
H3-4
H4-16
H4C1
H4C11
H4C12
H4C13
H4C14
H4C15
H4C2
H4C3
H4C4
H4C5
H4C6
H4C8
H4C9
HERC2
HMCES
HMGA2
HMGB1
HMGB2
HSF1
IFFO1
KAT5
KDM2A
KDM4D
KMT5B
KMT5C
LIG3
MAD2L2
MIR6838
MLH1
MRNIP
NSD2
NUDT16L1
PARP9
PAXIP1
PAXX
PIAS4
POLA1
POLQ
POT1
PRPF19
PSMD14
SETMAR
SHLD1
SHLD2
SHLD3
SIRT7
SMARCAL1
SMCHD1
SUMO1
TDP1
TDP2
TFIP11
UBE2N
UIMC1
USP51
UVRAG
WRAP53
WRN
XRCC1
ZBTB7A

## Sheet: 8.TLS
TLS
FBH1
HLTF
MAD2L2
PCNA
POLB
POLH
POLI
POLK
POLM
POLN
POLQ
RAD18
REV1
REV3L
SHPRH
UBE2A
UBE2B
UBE2I
UBE2N
UBE2V2
USP1
WDR48
DTL
FAAP20
ISG15
NPLOC4
PARP10
PCLAF
POLD1
POLD2
POLD3
POLD4
POLDIP2
POLE
POLE2
POLE3
POLE4
PRIMPOL
RCHY1
RFC1
RFC2
RFC3
RFC4
RFC5
RPA1
RPA2
RPA3
RPS27A
SPRTN
TRIM25
UBA52
UBA7
UBB
UBC
UBE2L6
UFD1
USP10
USP43
VCP
ZBTB1

## Sheet: 9.DDR pathway signature
DDR pathway signature
ALKBH1
ALKBH2
ALKBH3
APEX1
APEX2
APLF
APTX
DUT
FEN1
GADD45A
GADD45G
HMCES
HMGB1
HMGB2
HUS1
LIG1
LIG3
MBD4
MGMT
MPG
MUTYH
NEIL1
NEIL2
NEIL3
NTHL1
NUDT1
OGG1
PARG
PARP1
PARP2
PARP3
PARP4
PARPBP
PCNA
PNKP
POLB
POLD1
POLD2
POLD3
POLD4
POLE
POLE2
POLE3
POLE4
POLG
POLH
POLK
POLL
RFC1
RFC2
RFC3
RFC4
RFC5
SMUG1
TDG
TDP1
UNG
WRN
XRCC1
CCNH
CDK7
CETN2
CUL3
CUL4A
CUL5
DDB1
DDB2
ELOA
ELOB
ELOC
ERCC1
ERCC2
ERCC3
ERCC4
ERCC5
ERCC6
ERCC8
GTF2E2
GTF2H1
GTF2H2
GTF2H3
GTF2H4
GTF2H5
MMS19
MNAT1
POLR2A
POLR2B
POLR2C
POLR2D
POLR2E
POLR2F
POLR2G
POLR2H
POLR2I
POLR2J
POLR2K
POLR2L
RAD23A
RAD23B
RBX1
RPA1
RPA2
RPA3
RPA4
TCEA1
UVSSA
XAB2
XPA
XPC
EXO1
HFM1
MLH1
MLH3
MSH2
MSH3
MSH4
MSH5
MSH6
PMS1
PMS2
PMS2P3
ASCC3
ABRAXAS1
BABAM2
BARD1
BHLHE40
BLM
BRCA1
BRCA2
BRIP1
CENPS
DNA2
FAAP100
FAAP20
FAAP24
FAN1
FANCA
FANCB
FANCC
FANCD2
FANCE
FANCF
FANCG
FANCI
FANCL
FANCM
HELQ
HES1
KAT5
MAD2L2
PALB2
RAD51
RAD51C
RMI1
RMI2
SLX1A
SLX4
TELO2
TOP3A
TOP3B
UBE2T
USP1
WDR48
XRCC2
DMC1
EID3
EME1
EME2
GEN1
H2AX
INO80
MRE11
MUS81
NBN
NFATC2IP
NSMCE1
NSMCE2
NSMCE3
NSMCE4A
PAXIP1
PDS5B
POLQ
PPP4C
PPP4R1
PPP4R2
PPP4R4
RAD50
RAD51B
RAD51D
RAD52
RAD54B
RAD54L
RBBP8
RDM1
RECQL
RECQL4
RECQL5
RTEL1
SEM1
SHLD1
SHLD2
SHLD3
SLX1B
SMARCAD1
SMC5
SMC6
SPIDR
SPO11
SWI5
SWSAP1
TP53BP1
UIMC1
XRCC3
ZSWIM7
ATM
DCLRE1C
DNTT
LIG4
MDC1
NHEJ1
NABP2
POLM
PRKDC
RIF1
RNF168
RNF8
UBE2A
UBE2B
UBE2I
UBE2V2
XRCC4
XRCC5
XRCC6
FBH1
HLTF
POLI
POLN
RAD18
REV1
REV3L
SHPRH
UBE2N
ACD
ADPRS
FAM168A
H2AB1
H2AC14
H2AC18
H2AC19
H2AC20
H2AC4
H2AC6
H2AC7
H2AC8
H2AJ
H2AZ1
H2AZ2
H2BC1
H2BC10
H2BC11
H2BC12
H2BC13
H2BC14
H2BC15
H2BC17
H2BC21
H2BC3
H2BC4
H2BC5
H2BC6
H2BC7
H2BC8
H2BC9
H2BS1
H2BU1
H3-4
H4-16
H4C1
H4C11
H4C12
H4C13
H4C14
H4C15
H4C2
H4C3
H4C4
H4C5
H4C6
H4C8
H4C9
HMGA1
HMGA2
HUWE1
POT1
PRMT6
RPS3
TERF1
TERF2
TERF2IP
TINF2
USP47
ACTB
ACTL6A
ACTR5
ACTR8
AQR
ATXN3
BIVM-ERCC5
CETN1
CHD1L
COMMD1
COPS2
COPS3
COPS4
COPS5
COPS6
COPS7A
COPS7B
COPS8
CUL4B
ELL
EP300
GPS1
GTF2H2C
HMGN1
HUS1B
INO80B
INO80C
INO80D
INO80E
ISY1
KAT7
MCRS1
NFRKB
PIAS1
PIAS3
PPIE
PRPF19
RNF111
RPS27A
RUVBL1
SIRT1
SLC30A9
SUMO1
SUMO2
SUMO3
TFPT
TP53
UBA52
UBB
UBC
USP45
USP7
YY1
ZNF830
ABL1
AXIN2
HDAC10
MCM9
PRKCG
RNASEH2A
SETD2
SSBP1
TP73
TREX1
ALKBH5
ASCC1
ASCC2
FTO
ATR
ATRIP
CENPX
DCLRE1A
DCLRE1B
ACTR2
AP5S1
AP5Z1
ARID2
AUNIP
BABAM1
BRCC3
CCNA1
CCNA2
CDC45
CDC7
CDK2
CGAS
CHEK1
CLSPN
EXD2
FIGNL1
FUS
GINS2
GINS4
HELB
HERC2
KASH5
KDM1A
KDM4D
KLHL15
MAGEF1
MCM2
MCM3
MCM4
MCM5
MCM6
MCM7
MCM8
MCMDC2
MEIOB
MMS22L
MORF4L1
MRNIP
NABP1
NIPBL
NSD2
NUCKS1
OOEP
PIAS4
PSMD14
RAD1
RAD17
RAD21
RAD21L1
RAD51AP1
RAD51AP2
RAD9A
RAD9B
RADX
REC8
RFWD3
RHNO1
RNF138
RNF4
RTEL1-TNFRSF6B
SAMHD1
SFPQ
SFR1
SIRT6
SMCHD1
SYCP3
TEX15
TIMELESS
TIPIN
TONSL
TOPBP1
UBQLN4
USP51
WAS
WRAP53
ZFYVE26
ZNF365
ATP23
CYREN
DEK
DTX3L
HSF1
IFFO1
KDM2A
KMT5B
KMT5C
MIR6838
NUDT16L1
PARP9
PAXX
POLA1
SETMAR
SIRT7
SMARCAL1
TDP2
TFIP11
UVRAG
ZBTB7A
DTL
ISG15
NPLOC4
PARP10
PCLAF
POLDIP2
PRIMPOL
RCHY1
SPRTN
TRIM25
UBA7
UBE2L6
UFD1
USP10
USP43
VCP
ZBTB1
